# Supplementary material for: Changes in Attitudes and Beliefs Concerning Vaccination and Influenza Vaccines between the First and Second COVID-19 Pandemic Waves: A Longitudinal Study
Source: Vaccines (Basel). 2021 Sep 13;9(9):1016. doi: 10.3390/vaccines9091016 (PMC8470379; doi:10.3390/vaccines9091016)
Supplement: Supplementary file 1 [file vaccines-09-01016-s001.zip]

Archive with 1 entries (1 files):
- vaccines-1349309-supplementary.pdf
